# Supplementary material for: Intramolecular Nicholas Reaction Enables the Stereoselective Synthesis of Strained Cyclooctynes
Source: Molecules. 2021 Mar 15;26(6):1629. doi: 10.3390/molecules26061629 (PMC7999112; doi:10.3390/molecules26061629)
Supplement: Supplementary file 1 [file molecules-26-01629-s001.zip]

Archive with 1 entries (1 files):
- molecules-1148643-supplementary.pdf
